# Supplementary material for: A Meso-Scale Computational Framework for Predicting Fracture Mechanisms in 3D-Printed Bouligand Cementitious Metamaterials
Source: Materials (Basel). 2026 Jul 6;19(13):2892. doi: 10.3390/ma19132892 (PMC13362796; doi:10.3390/ma19132892)
Supplement: Supplementary file 1 [file materials-19-02892-s001.zip]

Archive with 1 entries (1 files):
- materials-4365463-supplementary.pdf
